# Supplementary material for: Comparative Analysis of Two Autophagy-Enhancing Small Molecules (AUTEN-67 and -99) in a Drosophila Model of Spinocerebellar Ataxia Type 1
Source: Int J Mol Sci. 2025 Oct 27;26(21):10443. doi: 10.3390/ijms262110443 (PMC12609819; doi:10.3390/ijms262110443)
Supplement: Supplementary file 1 [file ijms-26-10443-s001.zip]

Archive with 1 entries (1 files):
- ijms-3919197-supplementary.pdf
